# Supplementary material for: Optimal dose of lactoferrin reduces the resilience of in vitro Staphylococcus aureus colonies
Source: PLoS One. 2022 Aug 12;17(8):e0273088. doi: 10.1371/journal.pone.0273088 (PMC9374217; doi:10.1371/journal.pone.0273088)
Supplement: S1 Data — (XLSX) [file pone.0273088.s001.xlsx]

## Sheet: Summary
Checkboard assay data for Cefazolin Lactoferrin dose treatments
Worksheet content summary																																			25	50	100
Average OD Data		Sheet with the three A600nm OD measurements and the average of these measurements
Average Lum Data		Sheet with the three Luminescence measurements and the average of these measurements
* - Native		Sheet with experiments that use native lactoferrin with Cefazolin
* - Mixed		Sheet with experiments that use Native lactoferrin and Fe3+ saturated lactoferrin mixed in 1:1 ratio with Cefazolin
* - Holo		Sheet with experiments that use Fe3+ satuared lactoferrin with Cefazolin
96 well platemap for all experiments - Lactoferrin, Cefazolin dosage in each well of the 96 well plate
	Lactoferrin µM	0	0.1	0.2	0.39	0.78	1.56	3.13	6.25	12.5	25	50	100
Cefazolin µg/ml		1	2	3	4	5	6	7	8	9	10	11	12
0	A	-	-	-	-	-	-	-	-	-	-	-	-
0.63	B	-	-	-	-	-	-	-	-	-	-	-	-
0.125	C	-	-	-	-	-	-	-	-	-	-	-	-
0.25	D	-	-	-	-	-	-	-	-	-	-	-	-
0.5	E	-	-	-	-	-	-	-	-	-	-	-	-
1	F	-	-	-	-	-	-	-	-	-	-	-	-
2	G	-	-	-	-	-	-	-	-	-	-	-	-
4	H	-	-	-	-	-	-	-	-	-	-	-	-

## Sheet: Average OD Data
Collated OD data (Observed -Background) for each of three experiments available in sheets 200107, 200113, 200114.
The average of these values is used in model fitting and validation.
	Native														Mixed														Holo
Worksheet
200107		1	2	3	4	5	6	7	8	9	10	11	12			1	2	3	4	5	6	7	8	9	10	11	12			1	2	3	4	5	6	7	8	9	10	11	12
	A	0.436	0.417	0.411	0.408	0.414	0.379	0.155	0.049	0.042	0.039	0.04	0.047		A	0.444	0.414	0.413	0.421	0.408	0.393	0.357	0.111	0.052	0.051	0.057	0.065		A	0.422	0.42	0.407	0.401	0.401	0.402	0.395	0.379	0.342	0.166	0.133	0.163
	B	0.421	0.414	0.406	0.415	0.403	0.399	0.162	0.042	0.035	0.031	0.032	0.033		B	0.415	0.41	0.411	0.414	0.406	0.372	0.338	0.093	0.05	0.046	0.049	0.055		B	0.421	0.419	0.402	0.412	0.401	0.381	0.389	0.372	0.354	0.226	0.14	0.18
	C	0.426	0.411	0.411	0.409	0.403	0.381	0.14	0.044	0.03	0.025	0.026	0.026		C	0.42	0.411	0.409	0.406	0.402	0.378	0.341	0.097	0.046	0.035	0.037	0.042		C	0.416	0.405	0.395	0.42	0.406	0.379	0.382	0.377	0.34	0.194	0.123	0.176
	D	0.407	0.406	0.411	0.38	0.382	0.373	0.133	0.032	0.022	0.021	0.007	0		D	0.4	0.405	0.412	0.375	0.384	0.405	0.455	0.1	0.039	0.022	0.012	0.011		D	0.408	0.401	0.39	0.384	0.359	0.412	0.371	0.369	0.344	0.131	0.101	0.127
	E	0.277	0.317	0.342	0.344	0.323	0.192	0.107	0.018	0	-0.001	-0.001	-0.001		E	0.286	0.24	0.226	0.214	0.242	0.236	0.205	0.02	0.001	0	0.001	-0.008		E	0.288	0.272	0.317	0.33	0.349	0.302	0.317	0.294	0.233	0.102	0.054	0.07
	F	0.021	0.084	0.175	0.162	0.106	0.117	0.01	-0.001	-0.001	-0.001	-0.001	-0.001		F	0	0	-0.001	0	0.001	-0.001	0	0	0	0	0	-0.001		F	0.033	0.049	0.169	0.193	0.159	0.153	0.164	0.14	0.12	0.028	0	0
	G	-0.001	0	-0.001	0	-0.001	0	0	-0.001	-0.001	-0.001	-0.001	0		G	0	0	0	0	0	0	0	0	0	0	0	0		G	-0.001	0	-0.001	0	-0.002	0.006	0.007	0	0	0.001	0.001	0.001
	H	0.001	0	-0.001	0	0	-0.001	0.003	-0.001	0	-0.001	0	0.005		H	-0.001	0	0	0	0	0	0.002	0.002	0	0	0	-0.002		H	-0.001	-0.001	-0.001	0	-0.001	-0.001	0.001	0	-0.001	-0.007	0	0.001
200113		1	2	3	4	5	6	7	8	9	10	11	12			1	2	3	4	5	6	7	8	9	10	11	12			1	2	3	4	5	6	7	8	9	10	11	12
	A	0.51	0.486	0.526	0.511	0.499	0.34	0.378	0.077	0.039	0.042	0.045	0.059		A	0.52	0.493	0.487	0.487	0.495	0.48	0.347	0.331	0.097	0.072	0.068	0.063		A	0.511	0.376	0.515	0.512	0.512	0.509	0.492	0.444	0.388	0.369	0.399	0.402
	B	0.255	0.482	0.422	0.503	0.459	0.254	0.148	0.081	0.046	0.034	0.035	0.035		B	0.496	0.486	0.48	0.485	0.477	0.469	0.367	0.324	0.112	0.063	0.06	0.073		B	0.523	0.505	0.511	0.503	0.503	0.491	0.473	0.428	0.384	0.372	0.366	0.314
	C	0.521	0.343	0.525	0.52	0.506	0.375	0.389	0.079	0.047	0.04	0.037	0.025		C	0.505	0.498	0.499	0.501	0.487	0.482	0.456	0.277	0.102	0.06	0.053	0.055		C	0.536	0.506	0.512	0.514	0.509	0.501	0.487	0.449	0.391	0.3	0.414	0.405
	D	0.477	0.448	0.501	0.5	0.493	0.379	0.333	0.071	0.038	0.032	0.025	0.021		D	0.47	0.468	0.477	0.461	0.461	0.45	0.39	0.301	0.096	0.05	0.043	0.055		D	0.506	0.497	0.484	0.478	0.483	0.51	0.457	0.432	0.38	0.367	0.383	0.367
	E	0.206	0.052	0.439	0.442	0.436	0.373	0.351	0.072	0.018	0.014	0.006	-0.002		E	0.409	0.414	0.422	0.41	0.409	0.398	0.334	0.253	0.044	0.026	0.028	0.03		E	0.449	0.432	0.435	0.431	0.432	0.417	0.407	0.388	0.366	0.365	0.374	0.308
	F	0.053	0.102	0.462	0.116	0.209	0.182	0.039	0	0	0	0	-0.002		F	0.001	0.121	0.125	0.087	0.12	0.158	0.114	0.062	0.002	0.002	0.002	0.002		F	0.074	0.137	0.081	0.17	0.232	0.227	0.252	0.248	0.196	0.144	0.1	0.025
	G	0.002	0.001	0.001	0.001	0	0.001	0.003	0.002	0.001	0.001	-0.001	-0.002		G	0.002	0.001	0.001	0.002	0.002	0.002	0.002	0.001	0.001	0.002	0.002	0.003		G	-0.002	-0.001	-0.001	0	0	0.015	0.01	0.007	0	-0.001	0	0.001
	H	0	0	0.001	0	-0.001	0	0	0	0.001	0	0	0		H	0.001	0.002	0.001	0.002	0.001	0.001	0.001	0.003	0.002	0.001	0.002	0.003		H	-0.002	-0.002	0.002	0.001	0	0.019	0.019	0.001	0.003	-0.001	-0.001	0.001
200114		1	2	3	4	5	6	7	8	9	10	11	12			1	2	3	4	5	6	7	8	9	10	11	12			1	2	3	4	5	6	7	8	9	10	11	12
	A	0.498	0.494	0.49	0.761	0.462	0.444	0.312	0.072	0.054	0.049	0.049	0.053		A	0.493	0.486	0.491	0.174	0.496	0.459	0.416	0.291	0.086	0.064	0.064	0.072		A	0.5	0.44	0.666	0.462	0.503	0.494	0.485	0.453	0.411	0.393	0.41	0.389
	B	0.515	0.497	0.493	0.516	0.491	0.418	0.273	0.066	0.051	0.042	0.041	0.045		B	0.504	0.489	0.485	0.493	0.492	0.465	0.407	0.264	0.079	0.059	0.061	0.067		B	0.505	0.498	0.477	0.502	0.507	0.488	0.469	0.453	0.413	0.394	0.395	0.349
	C	0.505	0.494	0.495	0.504	0.497	0.435	0.317	0.067	0.05	0.042	0.044	0.042		C	0.497	0.491	0.489	0.498	0.49	0.469	0.422	0.283	0.078	0.056	0.048	0.061		C	0.498	0.502	0.498	0.506	0.501	0.499	0.479	0.457	0.416	0.392	0.301	0.374
	D	0.498	0.482	0.486	0.484	0.482	0.439	0.328	0.071	0.046	0.036	0.033	0.032		D	0.483	0.483	0.481	0.479	0.473	0.46	0.391	0.253	0.078	0.047	0.044	0.047		D	0.49	0.497	0.484	0.456	0.489	0.478	0.461	0.444	0.399	0.38	0.384	0.342
	E	0.456	0.453	0.455	0.452	0.446	0.373	0.248	0.036	0.024	0.024	0.006	0.006		E	0.441	0.444	0.445	0.454	0.465	0.421	0.209	0.224	0.063	0.04	0.029	0.027		E	0.44	0.452	0.467	0.456	0.459	0.444	0.409	0.408	0.373	0.385	0.365	0.294
	F	0.007	0.276	0.235	0.023	0.254	0.119	0.118	0.004	0.001	0.001	0	-0.004		F	0	0.002	0.138	0.157	0.283	0.285	0.262	0.106	0	0.001	0	-0.001		F	0.041	0.259	0.165	0.176	0.287	0.324	0.33	0.302	0.321	0.243	0.275	0.167
	G	0.001	0.003	0.002	0.001	0.001	0	0.001	0	0.003	0.003	0.005	0.001		G	0	0.001	0.001	0.001	0.001	0.001	0.044	0.001	0.001	0.001	0.002	0.002		G	-0.001	0.001	0	0.001	0	-0.003	0.011	0.005	0.088	0.115	0.017	0.005
	H	0.025	0.003	0.006	0.001	0.001	0.001	0.001	0.001	0.001	0.002	0.009	0.013		H	0.01	0.002	0	0.001	0.003	0.001	0.001	0.001	0.001	0.001	0.001	0.001		H	0.006	0.001	0.002	0.001	-0.001	0.009	0.002	0.003	0.002	0.002	0.003	0.006
Average		1	2	3	4	5	6	7	8	9	10	11	12			1	2	3	4	5	6	7	8	9	10	11	12			1	2	3	4	5	6	7	8	9	10	11	12
	A	0.481333	0.465667	0.475667	0.56	0.458333	0.387667	0.281667	0.066	0.045	0.0433333	0.0446667	0.053		A	0.485667	0.464333	0.463667	0.360667	0.466333	0.444	0.373333	0.244333	0.0783333	0.0623333	0.063	0.0666667		A	0.477667	0.412	0.529333	0.458333	0.472	0.468333	0.457333	0.425333	0.380333	0.309333	0.314	0.318
	B	0.397	0.464333	0.440333	0.478	0.451	0.357	0.194333	0.063	0.044	0.0356667	0.036	0.0376667		B	0.471667	0.461667	0.458667	0.464	0.458333	0.435333	0.370667	0.227	0.0803333	0.056	0.0566667	0.065		B	0.483	0.474	0.463333	0.472333	0.470333	0.453333	0.443667	0.417667	0.383667	0.330667	0.300333	0.281
	C	0.484	0.416	0.477	0.477667	0.468667	0.397	0.282	0.0633333	0.0423333	0.0356667	0.0356667	0.031		C	0.474	0.466667	0.465667	0.468333	0.459667	0.443	0.406333	0.219	0.0753333	0.0503333	0.046	0.0526667		C	0.483333	0.471	0.468333	0.48	0.472	0.459667	0.449333	0.427667	0.382333	0.295333	0.279333	0.318333
	D	0.460667	0.445333	0.466	0.454667	0.452333	0.397	0.264667	0.058	0.0353333	0.0296667	0.0216667	0.0176667		D	0.451	0.452	0.456667	0.438333	0.439333	0.438333	0.412	0.218	0.071	0.0396667	0.033	0.0376667		D	0.468	0.465	0.452667	0.439333	0.443667	0.466667	0.429667	0.415	0.374333	0.292667	0.289333	0.278667
	E	0.313	0.274	0.412	0.412667	0.401667	0.312667	0.235333	0.042	0.014	0.0126667	0.004	0.002		E	0.378667	0.366	0.364333	0.359333	0.372	0.351667	0.249333	0.165667	0.036	0.022	0.0193333	0.019		E	0.392333	0.385333	0.406333	0.405667	0.413333	0.387667	0.377667	0.363333	0.324	0.284	0.264333	0.224
	F	0.027	0.154	0.290667	0.100333	0.189667	0.139333	0.0556667	0.00133333	0.000333333	0.000333333	0	0		F	0.000333333	0.041	0.0876667	0.0813333	0.134667	0.147667	0.125333	0.056	0.000666667	0.001	0.000666667	0.000666667		F	0.0493333	0.148333	0.138333	0.179667	0.226	0.234667	0.248667	0.23	0.212333	0.138333	0.125	0.064
	G	0.001	0.00133333	0.001	0.000666667	0.000333333	0.000333333	0.00133333	0.000666667	0.00133333	0.00133333	0.00166667	0.000333333		G	0.000666667	0.000666667	0.000666667	0.001	0.001	0.001	0.0153333	0.000666667	0.000666667	0.001	0.00133333	0.00166667		G	0	0.000333333	0	0.000333333	0	0.007	0.00933333	0.004	0.0293333	0.0386667	0.006	0.00233333
	H	0.00866667	0.001	0.00233333	0.000333333	0.000333333	0.000333333	0.00133333	0.000333333	0.000666667	0.000666667	0.003	0.006		H	0.00366667	0.00133333	0.000333333	0.001	0.00133333	0.000666667	0.00133333	0.002	0.001	0.000666667	0.001	0.00133333		H	0.002	0.000333333	0.00133333	0.000666667	0	0.00933333	0.00733333	0.00133333	0.00166667	0.000666667	0.001	0.00266667

## Sheet: Average Lum Data
Collated luminescence data for each of three experiments available in sheets 200107, 200113, 200114.
	Native														Mixed														Holo
Worksheet
200107		1	2	3	4	5	6	7	8	9	10	11	12			1	2	3	4	5	6	7	8	9	10	11	12			1	2	3	4	5	6	7	8	9	10	11	12
	A	59359	71898	72577	73752	74771	61935	29309	4404	1574	1521	1878	6932		A	74372	80634	82798	82470	81771	77082	53495	17487	4012	1970	1574	2418		A	85914	87179	86212	84673	85660	86466	87961	86327	62080	25271	13458	14659
	B	67011	75877	74158	77968	79528	73418	37573	5994	3017	2432	3262	8542		B	74790	82043	84977	84416	84542	77120	53483	17013	5196	2935	2313	6299		B	85740	87155	86506	90083	88796	86246	91873	88650	72012	41639	17512	20335
	C	64598	73801	72731	75917	76881	67655	31448	6759	2999	2371	3272	6232		C	75250	83913	82911	83461	85076	79409	54113	18153	5525	3136	2978	8778		C	84239	88166	83987	100088	87377	87140	91068	91380	69881	35847	16263	22341
	D	59119	68013	70082	68199	66887	59095	28160	6037	2741	4224	1326	315		D	65535	77661	80789	73202	75564	78537	53414	14676	4990	2778	2737	2308		D	76351	79846	80710	79173	78059	88799	86197	84514	76091	22843	13388	16918
	E	54690	62138	58773	57528	61117	43522	19938	3455	339	138	145	120		E	62755	58418	55837	52264	60554	60715	46506	3950	166	145	145	166		E	70459	68845	63357	66869	73989	63979	68167	69541	58797	16281	6952	9305
	F	3816	15716	35684	32191	18630	21234	2058	177	332	226	113	150		F	296	339	372	338	380	363	296	222	173	152	133	138		F	6452	12013	39989	49212	37506	36132	39334	29890	22238	5030	471	471
	G	154	283	237	251	231	271	156	132	134	123	116	130		G	189	223	204	199	205	211	202	187	163	177	177	182		G	438	458	512	508	513	1632	1467	590	510	441	422	382
	H	120	123	137	126	125	138	133	125	132	116	127	126		H	172	190	161	185	186	174	183	159	182	195	173	177		H	454	434	431	430	471	407	390	399	401	419	397	435
200113		1	2	3	4	5	6	7	8	9	10	11	12			1	2	3	4	5	6	7	8	9	10	11	12			1	2	3	4	5	6	7	8	9	10	11	12
	A	93527	90045	95149	89006	80566	50323	53507	10798	1682	1249	1401	1876		A	81003	83893	80580	81896	80732	78316	51323	45341	14366	5364	3583	3402		A	109628	85956	117533	113164	116536	117384	118817	110498	104486	98062	88729	41879
	B	55516	93763	82330	91687	80780	44124	41601	14606	3173	1673	1497	3073		B	82522	87573	88124	85564	84297	81533	55136	46483	18037	5692	3201	4519		B	121058	119376	126844	124296	122665	119287	122331	115711	106133	99440	78511	35041
	C	100017	70913	100227	96848	90097	61130	58113	14371	3420	1920	1597	6527		C	84639	89538	88845	87523	86832	85579	73842	48989	16586	5534	3294	3664		C	123770	122668	124731	127414	124845	128891	126142	120445	109150	82210	88336	47135
	D	92233	88679	96619	92893	88453	61648	61194	13798	3414	2275	2876	9875		D	82721	81346	83681	80217	79389	77473	62388	50294	16750	5042	3080	3767		D	108056	116623	114988	114278	117036	133610	115141	112244	103237	95222	73656	43341
	E	45112	15311	80022	78849	76836	68021	63489	15947	3165	2950	1229	251		E	68795	70567	71546	69038	69318	67687	50998	49933	7533	2920	3161	9042		E	89131	87692	90842	90536	91949	92335	95886	94113	95841	79949	64532	52272
	F	12626	20907	79515	23306	48399	40996	8019	188	74	65	67	46		F	240	22767	21268	17163	21505	30577	20724	11147	239	70	61	30		F	16221	27161	16816	36433	56720	56411	62573	58416	39367	23817	15475	3814
	G	109	205	305	236	235	271	726	438	57	73	45	61		G	80	111	563	142	141	151	137	89	50	33	26	26		G	122	197	314	362	451	2926	674	1190	280	210	157	94
	H	57	78	82	82	72	69	68	57	49	43	39	55		H	53	39	63	54	50	49	35	32	30	35	35	41		H	72	86	150	156	123	140	81	112	72	80	57	62
200114		1	2	3	4	5	6	7	8	9	10	11	12			1	2	3	4	5	6	7	8	9	10	11	12			1	2	3	4	5	6	7	8	9	10	11	12
	A	85796	81099	79097	119243	72182	64916	48762	8891	3065	1525	1363	1770		A	69084	64801	64942	30999	64598	58687	54101	40013	9598	4120	2670	2300		A	82111	66903	101094	68793	76399	76756	80969	76475	77598	72634	51079	38120
	B	83353	79987	78804	80768	74144	58404	48270	8722	3338	1892	1968	2398		B	69796	66661	64120	66147	64081	59504	52051	41192	9740	3388	2859	2740		B	82315	77986	72755	74115	75681	73823	77307	73866	74850	69417	41124	34559
	C	83308	79686	78431	78423	74662	61766	48342	10467	3936	2166	1945	7746		C	70978	67018	65065	64929	66625	61509	54470	42326	9769	3725	2400	2747		C	83669	79411	75001	75705	75576	75199	77103	75971	75962	71260	33011	38262
	D	78438	75373	77615	77390	74515	63421	48680	11768	4690	2411	2439	12688		D	68180	65633	64481	64144	64167	58771	39935	47629	10239	3579	2641	3875		D	80381	78161	73761	67441	73608	73428	75650	73411	73536	65654	42347	38315
	E	71379	67961	68284	67803	67558	47281	54413	6028	3089	2717	1511	2630		E	65668	60950	58065	59008	53371	56669	29809	39555	8395	3434	3144	11641		E	72660	67177	68352	65057	66564	65330	63735	65404	66758	57708	41636	39377
	F	867	60899	51522	3383	57178	21760	21038	156	74	95	63	44		F	217	355	25749	29727	54782	59774	53178	15682	133	434	89	72		F	8901	58112	32755	35315	53604	56225	57866	53453	54860	46299	46975	23923
	G	107	204	250	185	170	162	137	152	53	48	49	54		G	103	133	137	164	204	275	7389	154	103	88	88	72		G	143	232	221	252	286	248	1314	413	13606	17340	1678	529
	H	50	48	74	63	54	62	54	53	38	29	36	38		H	60	94	84	92	98	94	106	75	72	63	60	62		H	302	357	100	84	108	145	107	105	137	146	109	75
Average		1	2	3	4	5	6	7	8	9	10	11	12			1	2	3	4	5	6	7	8	9	10	11	12			1	2	3	4	5	6	7	8	9	10	11	12
	A	79560.7	81014	82274.3	94000.3	75839.7	59058	43859.3	8031	2107	1431.67	1547.33	3526		A	74819.7	76442.7	76106.7	65121.7	75700.3	71361.7	52973	34280.3	9325.33	3818	2609	2706.67		A	92551	80012.7	101613	88876.7	92865	93535.3	95915.7	91100	81388	65322.3	51088.7	31552.7
	B	68626.7	83209	78430.7	83474.3	78150.7	58648.7	42481.3	9774	3176	1999	2242.33	4671		B	75702.7	78759	79073.7	78709	77640	72719	53556.7	34896	10991	4005	2791	4519.33		B	96371	94839	95368.3	96164.7	95714	93118.7	97170.3	92742.3	84331.7	70165.3	45715.7	29978.3
	C	82641	74800	83796.3	83729.3	80546.7	63517	45967.7	10532.3	3451.67	2152.33	2271.33	6835		C	76955.7	80156.3	78940.3	78637.7	79511	75499	60808.3	36489.3	10626.7	4131.67	2890.67	5063		C	97226	96748.3	94573	101069	95932.7	97076.7	98104.3	95932	84997.7	63105.7	45870	35912.7
	D	76596.7	77355	81438.7	79494	76618.3	61388	46011.3	10534.3	3615	2970	2213.67	7626		D	72145.3	74880	76317	72521	73040	71593.7	51912.3	37533	10659.7	3799.67	2819.33	3316.67		D	88262.7	91543.3	89819.7	86964	89567.7	98612.3	92329.3	90056.3	84288	61239.7	43130.3	32858
	E	57060.3	48470	69026.3	68060	68503.7	52941.3	45946.7	8476.67	2197.67	1935	961.667	1000.33		E	65739.3	63311.7	61816	60103.3	61081	61690.3	42437.7	31146	5364.67	2166.33	2150	6949.67		E	77416.7	74571.3	74183.7	74154	77500.7	73881.3	75929.3	76352.7	73798.7	51312.7	37706.7	33651.3
	F	5769.67	32507.3	55573.7	19626.7	41402.3	27996.7	10371.7	173.667	160	128.667	81	80		F	251	7820.33	15796.3	15742.7	25555.7	30238	24732.7	9017	181.667	218.667	94.3333	80		F	10524.7	32428.7	29853.3	40320	49276.7	49589.3	53257.7	47253	38821.7	25048.7	20973.7	9402.67
	G	123.333	230.667	264	224	212	234.667	339.667	240.667	81.3333	81.3333	70	81.6667		G	124	155.667	301.333	168.333	183.333	212.333	2576	143.333	105.333	99.3333	97	93.3333		G	234.333	295.667	349	374	416.667	1602	1151.67	731	4798.67	5997	752.333	335
	H	75.6667	83	97.6667	90.3333	83.6667	89.6667	85	78.3333	73	62.6667	67.3333	73		H	95	107.667	102.667	110.333	111.333	105.667	108	88.6667	94.6667	97.6667	89.3333	93.3333		H	276	292.333	227	223.333	234	230.667	192.667	205.333	203.333	215	187.667	190.667

## Sheet: 200107 - Native
EnSight Results from															EnSight Results from
Protocol Name	A600 Lum T=0 Stu														Protocol Name	A600 LUM10x Stu
Measurement Date	2020-01-09 06:53:12														Measurement Date	2020-01-08 15:06:43				Background
Result for Absorbance mono 1															Result for Absorbance mono 1
Barcode	Repeat	Loop no	Well scan x	Well scan y	Exc wl / filter	Ems wl	TRF Window	Analysis Parameter	Label-free Parameter						Barcode	Repeat	Loop no	Well scan x	Well scan y	Exc wl / filter	Ems wl	TRF Window	Analysis Parameter	Label-free Parameter
V-2020-01-09 06:53:11	1														V-2020-01-08 15:06:43	1
	1	2	3	4	5	6	7	8	9	10	11	12				1	2	3	4	5	6	7	8	9	10	11	12
A	0.477	0.457	0.452	0.449	0.454	0.42	0.196	0.09	0.083	0.081	0.082	0.091			A	0.041	0.04	0.041	0.041	0.04	0.041	0.041	0.041	0.041	0.042	0.042	0.044
B	0.462	0.455	0.447	0.456	0.444	0.441	0.203	0.084	0.077	0.073	0.075	0.077			B	0.041	0.041	0.041	0.041	0.041	0.042	0.041	0.042	0.042	0.042	0.043	0.044
C	0.467	0.452	0.452	0.451	0.445	0.423	0.182	0.086	0.072	0.068	0.069	0.07			C	0.041	0.041	0.041	0.042	0.042	0.042	0.042	0.042	0.042	0.043	0.043	0.044
D	0.449	0.447	0.453	0.421	0.423	0.413	0.173	0.074	0.064	0.064	0.051	0.045			D	0.042	0.041	0.042	0.041	0.041	0.04	0.04	0.042	0.042	0.043	0.044	0.045
E	0.318	0.358	0.383	0.386	0.364	0.233	0.148	0.06	0.042	0.042	0.042	0.044			E	0.041	0.041	0.041	0.042	0.041	0.041	0.041	0.042	0.042	0.043	0.043	0.045
F	0.061	0.125	0.216	0.203	0.147	0.159	0.052	0.041	0.041	0.041	0.042	0.044			F	0.04	0.041	0.041	0.041	0.041	0.042	0.042	0.042	0.042	0.042	0.043	0.045
G	0.04	0.041	0.04	0.041	0.041	0.041	0.041	0.041	0.041	0.041	0.042	0.044			G	0.041	0.041	0.041	0.041	0.042	0.041	0.041	0.042	0.042	0.042	0.043	0.044
H	0.042	0.041	0.04	0.041	0.04	0.041	0.044	0.04	0.041	0.041	0.042	0.049			H	0.041	0.041	0.041	0.041	0.04	0.042	0.041	0.041	0.041	0.042	0.042	0.044
Result for Luminescence 1
Barcode	Repeat	Loop no	Well scan x	Well scan y	Exc wl / filter	Ems wl	TRF Window	Analysis Parameter	Label-free Parameter
V-2020-01-09 06:53:11	1
	1	2	3	4	5	6	7	8	9	10	11	12
A	59359	71898	72577	73752	74771	61935	29309	4404	1574	1521	1878	6932
B	67011	75877	74158	77968	79528	73418	37573	5994	3017	2432	3262	8542
C	64598	73801	72731	75917	76881	67655	31448	6759	2999	2371	3272	6232
D	59119	68013	70082	68199	66887	59095	28160	6037	2741	4224	1326	315
E	54690	62138	58773	57528	61117	43522	19938	3455	339	138	145	120
F	3816	15716	35684	32191	18630	21234	2058	177	332	226	113	150
G	154	283	237	251	231	271	156	132	134	123	116	130
H	120	123	137	126	125	138	133	125	132	116	127	126
Measurement Information
Measurement Started		2020-01-09 06:53:12
Measurement Finished		2020-01-09 06:57:13
Measurement Signature		1d3849ed-16e9-4ebe-a505-8a4d548e0632
Barcode		V-2020-01-09 06:53:11

## Sheet: 200107 - Mixed
EnSight Results from															EnSight Results from
Protocol Name	A600 Lum T=0 Stu														Protocol Name	A600 LUM10x Stu
Measurement Date	2020-01-09 06:59:24														Measurement Date	2020-01-08 15:10:23
																			Background
Result for Absorbance mono 1															Result for Absorbance mono 1
Barcode	Repeat	Loop no	Well scan x	Well scan y	Exc wl / filter	Ems wl	TRF Window	Analysis Parameter	Label-free Parameter						Barcode	Repeat	Loop no	Well scan x	Well scan y	Exc wl / filter	Ems wl	TRF Window	Analysis Parameter	Label-free Parameter
V-2020-01-09 06:59:24	1														V-2020-01-08 15:10:23	1
	1	2	3	4	5	6	7	8	9	10	11	12				1	2	3	4	5	6	7	8	9	10	11	12
A	0.483	0.453	0.453	0.461	0.448	0.433	0.397	0.151	0.093	0.093	0.101	0.114			A	0.039	0.039	0.04	0.04	0.04	0.04	0.04	0.04	0.041	0.042	0.044	0.049
B	0.455	0.45	0.451	0.454	0.447	0.413	0.379	0.134	0.091	0.088	0.093	0.104			B	0.04	0.04	0.04	0.04	0.041	0.041	0.041	0.041	0.041	0.042	0.044	0.049
C	0.46	0.452	0.449	0.447	0.443	0.419	0.382	0.138	0.088	0.078	0.084	0.093			C	0.04	0.041	0.04	0.041	0.041	0.041	0.041	0.041	0.042	0.043	0.047	0.051
D	0.44	0.445	0.453	0.415	0.424	0.445	0.495	0.141	0.081	0.065	0.056	0.063			D	0.04	0.04	0.041	0.04	0.04	0.04	0.04	0.041	0.042	0.043	0.044	0.052
E	0.326	0.28	0.271	0.254	0.282	0.276	0.245	0.061	0.042	0.043	0.045	0.048			E	0.04	0.04	0.045	0.04	0.04	0.04	0.04	0.041	0.041	0.043	0.044	0.056
F	0.04	0.04	0.042	0.041	0.041	0.041	0.041	0.041	0.042	0.042	0.044	0.05			F	0.04	0.04	0.043	0.041	0.04	0.042	0.041	0.041	0.042	0.042	0.044	0.051
G	0.04	0.04	0.04	0.04	0.041	0.04	0.041	0.041	0.041	0.042	0.044	0.049			G	0.04	0.04	0.04	0.04	0.041	0.04	0.041	0.041	0.041	0.042	0.044	0.049
H	0.039	0.04	0.04	0.04	0.04	0.04	0.042	0.042	0.041	0.042	0.044	0.049			H	0.04	0.04	0.04	0.04	0.04	0.04	0.04	0.04	0.041	0.042	0.044	0.051
Result for Luminescence 1
Barcode	Repeat	Loop no	Well scan x	Well scan y	Exc wl / filter	Ems wl	TRF Window	Analysis Parameter	Label-free Parameter						Measurement Information
V-2020-01-09 06:59:24	1														Measurement Started		2020-01-08 15:10:23
															Measurement Finished		2020-01-08 15:13:19
	1	2	3	4	5	6	7	8	9	10	11	12			Measurement Signature		237b3d9e-1d53-402e-af6a-bddbf1bb11e0
A	74372	80634	82798	82470	81771	77082	53495	17487	4012	1970	1574	2418			Barcode		V-2020-01-08 15:10:23
B	74790	82043	84977	84416	84542	77120	53483	17013	5196	2935	2313	6299
C	75250	83913	82911	83461	85076	79409	54113	18153	5525	3136	2978	8778			Instrument Information
D	65535	77661	80789	73202	75564	78537	53414	14676	4990	2778	2737	2308			Instrument Serial Number		1906201
E	62755	58418	55837	52264	60554	60715	46506	3950	166	145	145	166			Software Version		Kaleido 3.0.3067.117
F	296	339	372	338	380	363	296	222	173	152	133	138
G	189	223	204	199	205	211	202	187	163	177	177	182			Protocol Information
H	172	190	161	185	186	174	183	159	182	195	173	177			Protocol Name		A600 LUM10x Stu
															Protocol Signature		f256c21d-5588-40cb-9ea0-b1ace88c8650
															Protocol Owner		Admin
Measurement Information															Sequence Executed By		Plate
Measurement Started		2020-01-09 06:59:24
Measurement Finished		2020-01-09 07:03:26													Plate Type Information
Measurement Signature		6eb1723f-8bb9-4bdb-b7a0-eb436cb5d227													Plate Type Name		96 General
Barcode		V-2020-01-09 06:59:24													Plate Type Owner		PKI
															Plate Type Date		2014-09-01
Instrument Information															Plate Type Signature		f4e0f1ba-a07f-47cd-8e23-62211d9c87b4
Instrument Serial Number		1906201													Number of Rows		12
Software Version		Kaleido 3.0.3067.117													Number of Columns		8
															Plate Height [mm]		14.35
Protocol Information															Bottom Height [mm]		0
Protocol Name		A600 Lum T=0 Stu													Bottom Thickness [mm]		0
Protocol Signature		87caff25-839e-4f74-b8bd-226b4e6b8739													Well Diameter (Bottom) [mm]		6.5
Protocol Owner		Admin													Well Shape (Bottom)		Round
Sequence Executed By		Plate													Well Volume [µl]		300
															Optical Index		1.58
Plate Type Information															Plate Type Coordinates [mm]
Plate Type Name		96 General															X	Y
Plate Type Owner		PKI														Upper Left	14.38	11.24
Plate Type Date		2014-09-01														Upper Right	113.38	11.24
Plate Type Signature		f4e0f1ba-a07f-47cd-8e23-62211d9c87b4														Lower Left	14.38	74.24
Number of Rows		12														Lower Right	113.38	74.24
Number of Columns		8
Plate Height [mm]		14.35													Platemap
Bottom Height [mm]		0														1	2	3	4	5	6	7	8	9	10	11	12
Bottom Thickness [mm]		0													A	-	-	-	-	-	-	-	-	-	-	-	-
Well Diameter (Bottom) [mm]		6.5													B	-	-	-	-	-	-	-	-	-	-	-	-
Well Shape (Bottom)		Round													C	-	-	-	-	-	-	-	-	-	-	-	-
Well Volume [µl]		300													D	-	-	-	-	-	-	-	-	-	-	-	-
Optical Index		1.58													E	-	-	-	-	-	-	-	-	-	-	-	-
Plate Type Coordinates [mm]															F	-	-	-	-	-	-	-	-	-	-	-	-
		X	Y												G	-	-	-	-	-	-	-	-	-	-	-	-
	Upper Left	14.38	11.24												H	-	-	-	-	-	-	-	-	-	-	-	-
	Upper Right	113.38	11.24
	Lower Left	14.38	74.24
	Lower Right	113.38	74.24												Measurement Sequence
															Absorbance mono 1
Platemap															Luminescence 1
	1	2	3	4	5	6	7	8	9	10	11	12
A	-	-	-	-	-	-	-	-	-	-	-	-			Details of Measurement Sequence
B	-	-	-	-	-	-	-	-	-	-	-	-
C	-	-	-	-	-	-	-	-	-	-	-	-			Operation			Absorbance mono 1
D	-	-	-	-	-	-	-	-	-	-	-	-			Measurement Mode			Single
E	-	-	-	-	-	-	-	-	-	-	-	-			Excitation Wavelength [nm]			600
F	-	-	-	-	-	-	-	-	-	-	-	-			Measurement Height [mm]			7.5
G	-	-	-	-	-	-	-	-	-	-	-	-			Number of Flashes			50
H	-	-	-	-	-	-	-	-	-	-	-	-
															Operation			Luminescence 1
															Measurement Mode			Single
Measurement Sequence															Distance between Plate and Detector [mm]			0.1
Absorbance mono 1															Measurement Time [s]			1
Luminescence 1
															Post Processing Sequence
Details of Measurement Sequence
															EXPORT
Operation															Export Format			CSV_PLATE
Measurement Mode															Format Options			Standard
Excitation Wavelength [nm]			Absorbance mono 1												Export Path			C:\Users\MMD-User\Desktop\Users\Stu folder
Measurement Height [mm]			Single												File Name			200107 MIC n+hbLF T=0 [ProtocolName] [MeasurementDate]
Number of Flashes			600
			7.5												Comments:
			50												Time	Author	Analysis Result	Message
Operation															2020-01-08 15:10:23	Admin		Measurement started.
Measurement Mode
Distance between Plate and Detector [mm]			Luminescence 1							Exported with Kaleido 3.0.3067.117
Measurement Time [s]			Single
			0.1
Post Processing Sequence			1
EXPORT
Export Format
Format Options
Export Path			CSV_PLATE
File Name			Standard
			C:\Users\MMD-User\Desktop\Users\Stu folder
Comments:			191218 Mixed Plate T=ON [ProtocolName] [MeasurementDate]
Time	Author
2020-01-09 06:59:24	Admin
		Analysis Result	Message
Exported with Kaleido 3.0.3067.117			Measurement started.

## Sheet: 200107 - Holo
EnSight Results from															EnSight Results from
Protocol Name	A600 Lum T=0 Stu														Protocol Name	A600 LUM10x Stu
Measurement Date	2020-01-09 07:09:35														Measurement Date	2020-01-08 15:16:04				Background
Result for Absorbance mono 1															Result for Absorbance mono 1
Barcode	Repeat	Loop no	Well scan x	Well scan y	Exc wl / filter	Ems wl	TRF Window	Analysis Parameter	Label-free Parameter						Barcode	Repeat	Loop no	Well scan x	Well scan y	Exc wl / filter	Ems wl	TRF Window	Analysis Parameter	Label-free Parameter
V-2020-01-09 07:09:35	1														V-2020-01-08 15:16:04	1
	1	2	3	4	5	6	7	8	9	10	11	12				1	2	3	4	5	6	7	8	9	10	11	12
A	0.461	0.459	0.447	0.442	0.441	0.442	0.435	0.419	0.383	0.209	0.178	0.216			A	0.039	0.039	0.04	0.041	0.04	0.04	0.04	0.04	0.041	0.043	0.045	0.053
B	0.461	0.459	0.442	0.453	0.443	0.422	0.43	0.413	0.396	0.269	0.186	0.233			B	0.04	0.04	0.04	0.041	0.042	0.041	0.041	0.041	0.042	0.043	0.046	0.053
C	0.456	0.446	0.437	0.461	0.447	0.42	0.423	0.418	0.382	0.238	0.169	0.228			C	0.04	0.041	0.042	0.041	0.041	0.041	0.041	0.041	0.042	0.044	0.046	0.052
D	0.448	0.441	0.431	0.426	0.4	0.453	0.411	0.41	0.386	0.175	0.148	0.182			D	0.04	0.04	0.041	0.042	0.041	0.041	0.04	0.041	0.042	0.044	0.047	0.055
E	0.328	0.312	0.358	0.371	0.389	0.343	0.357	0.335	0.275	0.146	0.101	0.123			E	0.04	0.04	0.041	0.041	0.04	0.041	0.04	0.041	0.042	0.044	0.047	0.053
F	0.073	0.093	0.209	0.234	0.201	0.194	0.205	0.182	0.162	0.072	0.047	0.054			F	0.04	0.044	0.04	0.041	0.042	0.041	0.041	0.042	0.042	0.044	0.047	0.054
G	0.039	0.04	0.039	0.04	0.04	0.047	0.048	0.042	0.042	0.044	0.047	0.054			G	0.04	0.04	0.04	0.04	0.042	0.041	0.041	0.042	0.042	0.043	0.046	0.053
H	0.039	0.039	0.039	0.04	0.04	0.04	0.042	0.04	0.041	0.043	0.046	0.053			H	0.04	0.04	0.04	0.04	0.041	0.041	0.041	0.04	0.042	0.05	0.046	0.052
Result for Luminescence 1															Measurement Information
Barcode	Repeat	Loop no	Well scan x	Well scan y	Exc wl / filter	Ems wl	TRF Window	Analysis Parameter	Label-free Parameter						Measurement Started		2020-01-08 15:16:04
V-2020-01-09 07:09:35	1														Measurement Finished		2020-01-08 15:19:00
															Measurement Signature		80910182-cc1e-4967-850d-d07a8d68a6d9
	1	2	3	4	5	6	7	8	9	10	11	12			Barcode		V-2020-01-08 15:16:04
A	85914	87179	86212	84673	85660	86466	87961	86327	62080	25271	13458	14659
B	85740	87155	86506	90083	88796	86246	91873	88650	72012	41639	17512	20335			Instrument Information
C	84239	88166	83987	100088	87377	87140	91068	91380	69881	35847	16263	22341			Instrument Serial Number		1906201
D	76351	79846	80710	79173	78059	88799	86197	84514	76091	22843	13388	16918			Software Version		Kaleido 3.0.3067.117
E	70459	68845	63357	66869	73989	63979	68167	69541	58797	16281	6952	9305
F	6452	12013	39989	49212	37506	36132	39334	29890	22238	5030	471	471			Protocol Information
G	438	458	512	508	513	1632	1467	590	510	441	422	382			Protocol Name		A600 LUM10x Stu
H	454	434	431	430	471	407	390	399	401	419	397	435			Protocol Signature		f980481c-edf9-46f6-9e8a-b01d2654ca44
															Protocol Owner		Admin
															Sequence Executed By		Plate
Measurement Information
Measurement Started		2020-01-09 07:09:35													Plate Type Information
Measurement Finished		2020-01-09 07:13:37													Plate Type Name		96 General
Measurement Signature		3748c5c0-4c8c-4787-b9b4-119c10c919ed													Plate Type Owner		PKI
Barcode		V-2020-01-09 07:09:35													Plate Type Date		2014-09-01
															Plate Type Signature		f4e0f1ba-a07f-47cd-8e23-62211d9c87b4
Instrument Information															Number of Rows		12
Instrument Serial Number		1906201													Number of Columns		8
Software Version		Kaleido 3.0.3067.117													Plate Height [mm]		14.35
															Bottom Height [mm]		0
Protocol Information															Bottom Thickness [mm]		0
Protocol Name		A600 Lum T=0 Stu													Well Diameter (Bottom) [mm]		6.5
Protocol Signature		9551531f-1895-4e8c-83aa-0bc96a993aab													Well Shape (Bottom)		Round
Protocol Owner		Admin													Well Volume [µl]		300
Sequence Executed By		Plate													Optical Index		1.58
															Plate Type Coordinates [mm]
Plate Type Information																	X	Y
Plate Type Name		96 General														Upper Left	14.38	11.24
Plate Type Owner		PKI														Upper Right	113.38	11.24
Plate Type Date		2014-09-01														Lower Left	14.38	74.24
Plate Type Signature		f4e0f1ba-a07f-47cd-8e23-62211d9c87b4														Lower Right	113.38	74.24
Number of Rows		12
Number of Columns		8													Platemap
Plate Height [mm]		14.35														1	2	3	4	5	6	7	8	9	10	11	12
Bottom Height [mm]		0													A	-	-	-	-	-	-	-	-	-	-	-	-
Bottom Thickness [mm]		0													B	-	-	-	-	-	-	-	-	-	-	-	-
Well Diameter (Bottom) [mm]		6.5													C	-	-	-	-	-	-	-	-	-	-	-	-
Well Shape (Bottom)		Round													D	-	-	-	-	-	-	-	-	-	-	-	-
Well Volume [µl]		300													E	-	-	-	-	-	-	-	-	-	-	-	-
Optical Index		1.58													F	-	-	-	-	-	-	-	-	-	-	-	-
Plate Type Coordinates [mm]															G	-	-	-	-	-	-	-	-	-	-	-	-
		X	Y												H	-	-	-	-	-	-	-	-	-	-	-	-
	Upper Left	14.38	11.24
	Upper Right	113.38	11.24
	Lower Left	14.38	74.24												Measurement Sequence
	Lower Right	113.38	74.24												Absorbance mono 1
															Luminescence 1
Platemap
	1	2	3	4	5	6	7	8	9	10	11	12			Details of Measurement Sequence
A	-	-	-	-	-	-	-	-	-	-	-	-
B	-	-	-	-	-	-	-	-	-	-	-	-			Operation			Absorbance mono 1
C	-	-	-	-	-	-	-	-	-	-	-	-			Measurement Mode			Single
D	-	-	-	-	-	-	-	-	-	-	-	-			Excitation Wavelength [nm]			600
E	-	-	-	-	-	-	-	-	-	-	-	-			Measurement Height [mm]			7.5
F	-	-	-	-	-	-	-	-	-	-	-	-			Number of Flashes			50
G	-	-	-	-	-	-	-	-	-	-	-	-
H	-	-	-	-	-	-	-	-	-	-	-	-			Operation			Luminescence 1
															Measurement Mode			Single
															Distance between Plate and Detector [mm]			0.1
Measurement Sequence															Measurement Time [s]			1
Absorbance mono 1
Luminescence 1															Post Processing Sequence
Details of Measurement Sequence															EXPORT
															Export Format			CSV_PLATE
Operation															Format Options			Standard
Measurement Mode															Export Path			C:\Users\MMD-User\Desktop\Users\Stu folder
Excitation Wavelength [nm]			Absorbance mono 1												File Name			200107 MIC hbLF T=0 [ProtocolName] [MeasurementDate]
Measurement Height [mm]			Single
Number of Flashes			600												Comments:
			7.5												Time	Author	Analysis Result	Message
			50												2020-01-08 15:16:04	Admin		Measurement started.
Operation
Measurement Mode			Luminescence 1												Exported with Kaleido 3.0.3067.117
Distance between Plate and Detector [mm]			Single
Measurement Time [s]			0.1
			1
Post Processing Sequence
EXPORT
Export Format
Format Options			CSV_PLATE
Export Path			Standard
File Name			C:\Users\MMD-User\Desktop\Users\Stu folder
			191218 holo Plate T=ON [ProtocolName] [MeasurementDate]
Comments:	Author
Time	Admin
2020-01-09 07:09:35		Analysis Result	Message
			Measurement started.
Exported with Kaleido 3.0.3067.117

## Sheet: 200113 - Native
EnSight Results from															EnSight Results from
Protocol Name	A600 Lum10x T=0 Stu														Protocol Name	A600 Lum10x T=0 Stu
Measurement Date	2020-01-15 06:59:18														Measurement Date	2020-01-14 14:32:03
Result for Absorbance mono 1															Result for Absorbance mono 1
Barcode	Repeat	Loop no	Well scan x	Well scan y	Exc wl / filter	Ems wl	TRF Window	Analysis Parameter	Label-free Parameter						Barcode	Repeat	Loop no	Well scan x	Well scan y	Exc wl / filter	Ems wl	TRF Window	Analysis Parameter	Label-free Parameter
V-2020-01-15 06:59:18	1														V-2020-01-14 14:32:03	1
	1	2	3	4	5	6	7	8	9	10	11	12				1	2	3	4	5	6	7	8	9	10	11	12
A	0.542	0.517	0.558	0.543	0.532	0.372	0.411	0.109	0.071	0.075	0.086	0.095			A	0.032	0.031	0.032	0.032	0.033	0.032	0.033	0.032	0.032	0.033	0.041	0.036
B	0.286	0.514	0.454	0.535	0.491	0.286	0.18	0.115	0.079	0.067	0.069	0.07			B	0.031	0.032	0.032	0.032	0.032	0.032	0.032	0.034	0.033	0.033	0.034	0.035
C	0.553	0.375	0.557	0.552	0.538	0.408	0.421	0.112	0.08	0.073	0.071	0.06			C	0.032	0.032	0.032	0.032	0.032	0.033	0.032	0.033	0.033	0.033	0.034	0.035
D	0.509	0.48	0.534	0.533	0.525	0.411	0.365	0.103	0.071	0.066	0.06	0.059			D	0.032	0.032	0.033	0.033	0.032	0.032	0.032	0.032	0.033	0.034	0.035	0.038
E	0.237	0.083	0.472	0.474	0.468	0.405	0.382	0.104	0.051	0.047	0.04	0.037			E	0.031	0.031	0.033	0.032	0.032	0.032	0.031	0.032	0.033	0.033	0.034	0.039
F	0.085	0.135	0.494	0.149	0.242	0.215	0.072	0.033	0.033	0.035	0.034	0.035			F	0.032	0.033	0.032	0.033	0.033	0.033	0.033	0.033	0.033	0.035	0.034	0.037
G	0.034	0.033	0.033	0.033	0.033	0.033	0.035	0.034	0.033	0.033	0.034	0.035			G	0.032	0.032	0.032	0.032	0.033	0.032	0.032	0.032	0.032	0.032	0.035	0.037
H	0.032	0.032	0.033	0.032	0.031	0.032	0.032	0.032	0.033	0.033	0.033	0.036			H	0.032	0.032	0.032	0.032	0.032	0.032	0.032	0.032	0.032	0.033	0.033	0.036
Result for Luminescence 1
Barcode	Repeat	Loop no	Well scan x	Well scan y	Exc wl / filter	Ems wl	TRF Window	Analysis Parameter	Label-free Parameter
V-2020-01-15 06:59:18	1
	1	2	3	4	5	6	7	8	9	10	11	12
A	93527	90045	95149	89006	80566	50323	53507	10798	1682	1249	1401	1876
B	55516	93763	82330	91687	80780	44124	41601	14606	3173	1673	1497	3073
C	100017	70913	100227	96848	90097	61130	58113	14371	3420	1920	1597	6527
D	92233	88679	96619	92893	88453	61648	61194	13798	3414	2275	2876	9875
E	45112	15311	80022	78849	76836	68021	63489	15947	3165	2950	1229	251
F	12626	20907	79515	23306	48399	40996	8019	188	74	65	67	46
G	109	205	305	236	235	271	726	438	57	73	45	61
H	57	78	82	82	72	69	68	57	49	43	39	55
Measurement Information
Measurement Started		2020-01-15 06:59:18
Measurement Finished		2020-01-15 07:03:20
Measurement Signature		868b5270-a663-420a-b67d-b6a790988b05
Barcode		V-2020-01-15 06:59:18
Instrument Information
Instrument Serial Number		1906201
Software Version		Kaleido 3.0.3067.117
Protocol Information
Protocol Name		A600 Lum10x T=0 Stu
Protocol Signature		22655fd2-61c4-4781-a4d3-a8dccee440ec
Protocol Owner		Admin
Sequence Executed By		Plate
Plate Type Information
Plate Type Name		96 General
Plate Type Owner		PKI
Plate Type Date		2014-09-01
Plate Type Signature		f4e0f1ba-a07f-47cd-8e23-62211d9c87b4
Number of Rows		12
Number of Columns		8
Plate Height [mm]		14.35
Bottom Height [mm]		0
Bottom Thickness [mm]		0
Well Diameter (Bottom) [mm]		6.5
Well Shape (Bottom)		Round
Well Volume [µl]		300
Optical Index		1.58
Plate Type Coordinates [mm]
		X	Y
	Upper Left	14.38	11.24
	Upper Right	113.38	11.24
	Lower Left	14.38	74.24
	Lower Right	113.38	74.24
Platemap
	1	2	3	4	5	6	7	8	9	10	11	12
A	-	-	-	-	-	-	-	-	-	-	-	-
B	-	-	-	-	-	-	-	-	-	-	-	-
C	-	-	-	-	-	-	-	-	-	-	-	-
D	-	-	-	-	-	-	-	-	-	-	-	-
E	-	-	-	-	-	-	-	-	-	-	-	-
F	-	-	-	-	-	-	-	-	-	-	-	-
G	-	-	-	-	-	-	-	-	-	-	-	-
H	-	-	-	-	-	-	-	-	-	-	-	-
Measurement Sequence
Absorbance mono 1
Luminescence 1
Details of Measurement Sequence
Operation
Measurement Mode
Excitation Wavelength [nm]			Absorbance mono 1
Measurement Height [mm]			Single
Number of Flashes			600
			7.5
			50
Operation
Measurement Mode
Distance between Plate and Detector [mm]			Luminescence 1
Measurement Time [s]			Single
			0.1
Post Processing Sequence			1
EXPORT
Export Format
Format Options
Export Path			CSV_PLATE
File Name			Standard
			C:\Users\MMD-User\Desktop\Users\Stu folder
Comments:			200113 Native Plate T=ON [ProtocolName] [MeasurementDate]
Time	Author
2020-01-15 06:59:18	Admin
2020-01-15 06:59:18	Admin	Analysis Result	Message
Condensation prevention for sealed plates is deactivated.			Measurement started.
2020-01-15 06:59:18	Admin		Temperature control activated by settings. Target: 37 °C
2020-01-15 06:59:20	Admin
2020-01-15 06:59:57	Admin		Status of temperature control: Regulating
			Status of temperature control: Start-up (heating)
Exported with Kaleido 3.0.3067.117			Status of temperature control: Regulating

## Sheet: 200113 - Mixed
EnSight Results from															EnSight Results from
Protocol Name	A600 Lum10x T=0 Stu														Protocol Name	A600 Lum10x T=0 Stu
Measurement Date	2020-01-15 06:45:30														Measurement Date	2020-01-14 14:25:52
Result for Absorbance mono 1															Result for Absorbance mono 1
Barcode	Repeat	Loop no	Well scan x	Well scan y	Exc wl / filter	Ems wl	TRF Window	Analysis Parameter	Label-free Parameter						Barcode	Repeat	Loop no	Well scan x	Well scan y	Exc wl / filter	Ems wl	TRF Window	Analysis Parameter	Label-free Parameter
V-2020-01-15 06:45:30	1														V-2020-01-14 14:25:52	1
	1	2	3	4	5	6	7	8	9	10	11	12				1	2	3	4	5	6	7	8	9	10	11	12
A	0.551	0.524	0.518	0.519	0.526	0.511	0.382	0.362	0.129	0.105	0.103	0.104			A	0.031	0.031	0.031	0.032	0.031	0.031	0.035	0.031	0.032	0.033	0.035	0.041
B	0.528	0.518	0.512	0.517	0.511	0.501	0.399	0.357	0.145	0.097	0.096	0.114			B	0.032	0.032	0.032	0.032	0.034	0.032	0.032	0.033	0.033	0.034	0.036	0.041
C	0.537	0.53	0.531	0.533	0.519	0.514	0.488	0.31	0.135	0.094	0.09	0.096			C	0.032	0.032	0.032	0.032	0.032	0.032	0.032	0.033	0.033	0.034	0.037	0.041
D	0.501	0.501	0.51	0.493	0.494	0.482	0.422	0.334	0.129	0.084	0.08	0.096			D	0.031	0.033	0.033	0.032	0.033	0.032	0.032	0.033	0.033	0.034	0.037	0.041
E	0.441	0.446	0.455	0.442	0.444	0.431	0.366	0.285	0.077	0.061	0.065	0.07			E	0.032	0.032	0.033	0.032	0.035	0.033	0.032	0.032	0.033	0.035	0.037	0.04
F	0.033	0.153	0.157	0.119	0.152	0.19	0.147	0.095	0.036	0.036	0.038	0.042			F	0.032	0.032	0.032	0.032	0.032	0.032	0.033	0.033	0.034	0.034	0.036	0.04
G	0.033	0.033	0.033	0.034	0.034	0.034	0.034	0.034	0.035	0.036	0.038	0.043			G	0.031	0.032	0.032	0.032	0.032	0.032	0.032	0.033	0.034	0.034	0.036	0.04
H	0.033	0.033	0.033	0.033	0.032	0.033	0.033	0.035	0.034	0.035	0.038	0.042			H	0.032	0.031	0.032	0.031	0.031	0.032	0.032	0.032	0.032	0.034	0.036	0.039
Result for Luminescence 1
Barcode	Repeat	Loop no	Well scan x	Well scan y	Exc wl / filter	Ems wl	TRF Window	Analysis Parameter	Label-free Parameter
V-2020-01-15 06:45:30	1
	1	2	3	4	5	6	7	8	9	10	11	12
A	81003	83893	80580	81896	80732	78316	51323	45341	14366	5364	3583	3402
B	82522	87573	88124	85564	84297	81533	55136	46483	18037	5692	3201	4519
C	84639	89538	88845	87523	86832	85579	73842	48989	16586	5534	3294	3664
D	82721	81346	83681	80217	79389	77473	62388	50294	16750	5042	3080	3767
E	68795	70567	71546	69038	69318	67687	50998	49933	7533	2920	3161	9042
F	240	22767	21268	17163	21505	30577	20724	11147	239	70	61	30
G	80	111	563	142	141	151	137	89	50	33	26	26
H	53	39	63	54	50	49	35	32	30	35	35	41
Measurement Information
Measurement Started		2020-01-15 06:45:30
Measurement Finished		2020-01-15 06:49:32
Measurement Signature		5d7890f4-73b9-432e-a6d8-67ab81059ac7
Barcode		V-2020-01-15 06:45:30
Instrument Information
Instrument Serial Number		1906201
Software Version		Kaleido 3.0.3067.117
Protocol Information
Protocol Name		A600 Lum10x T=0 Stu
Protocol Signature		181f128c-7042-4eae-8466-ba0896eee482
Protocol Owner		Admin
Sequence Executed By		Plate
Plate Type Information
Plate Type Name		96 General
Plate Type Owner		PKI
Plate Type Date		2014-09-01
Plate Type Signature		f4e0f1ba-a07f-47cd-8e23-62211d9c87b4
Number of Rows		12
Number of Columns		8
Plate Height [mm]		14.35																					8	9	10	11	12
Bottom Height [mm]		0																					-	-	-	-	-
Bottom Thickness [mm]		0																					-	-	-	-	-
Well Diameter (Bottom) [mm]		6.5																					-	-	-	-	-
Well Shape (Bottom)		Round																					-	-	-	-	-
Well Volume [µl]		300																					-	-	-	-	-
Optical Index		1.58																					-	-	-	-	-
Plate Type Coordinates [mm]																							-	-	-	-	-
		X	Y																				-	-	-	-	-
	Upper Left	14.38	11.24
	Upper Right	113.38	11.24
	Lower Left	14.38	74.24
	Lower Right	113.38	74.24
Platemap
	1	2	3	4	5	6	7	8	9	10	11	12
A	-	-	-	-	-	-	-	-	-	-	-	-
B	-	-	-	-	-	-	-	-	-	-	-	-
C	-	-	-	-	-	-	-	-	-	-	-	-
D	-	-	-	-	-	-	-	-	-	-	-	-
E	-	-	-	-	-	-	-	-	-	-	-	-
F	-	-	-	-	-	-	-	-	-	-	-	-
G	-	-	-	-	-	-	-	-	-	-	-	-
H	-	-	-	-	-	-	-	-	-	-	-	-
Measurement Sequence
Absorbance mono 1
Luminescence 1
Details of Measurement Sequence
Operation
Measurement Mode
Excitation Wavelength [nm]			Absorbance mono 1
Measurement Height [mm]			Single
Number of Flashes			600
			7.5
			50
Operation
Measurement Mode
Distance between Plate and Detector [mm]			Luminescence 1
Measurement Time [s]			Single
			0.1
Post Processing Sequence			1
EXPORT
Export Format
Format Options
Export Path			CSV_PLATE
File Name			Standard
			C:\Users\MMD-User\Desktop\Users\Stu folder
Comments:			200113 Mixt Plate T=ON [ProtocolName] [MeasurementDate]
Time	Author
2020-01-15 06:45:30	Admin
		Analysis Result	Message
Exported with Kaleido 3.0.3067.117			Measurement started.

## Sheet: 200113 - Holo
EnSight Results from															EnSight Results from
Protocol Name	A600 Lum10x T=0 Stu														Protocol Name	A600 Lum10x T=0 Stu
Measurement Date	2020-01-15 07:05:50														Measurement Date	2020-01-14 14:20:45
Result for Absorbance mono 1															Result for Absorbance mono 1
Barcode	Repeat	Loop no	Well scan x	Well scan y	Exc wl / filter	Ems wl	TRF Window	Analysis Parameter	Label-free Parameter						Barcode	Repeat	Loop no	Well scan x	Well scan y	Exc wl / filter	Ems wl	TRF Window	Analysis Parameter	Label-free Parameter
V-2020-01-15 07:05:50	1														V-2020-01-14 14:20:45	1
	1	2	3	4	5	6	7	8	9	10	11	12				1	2	3	4	5	6	7	8	9	10	11	12
A	0.543	0.408	0.548	0.545	0.545	0.542	0.525	0.477	0.422	0.405	0.437	0.447			A	0.032	0.032	0.033	0.033	0.033	0.033	0.033	0.033	0.034	0.036	0.038	0.045
B	0.556	0.539	0.545	0.537	0.537	0.524	0.507	0.462	0.419	0.408	0.404	0.361			B	0.033	0.034	0.034	0.034	0.034	0.033	0.034	0.034	0.035	0.036	0.038	0.047
C	0.569	0.539	0.545	0.548	0.543	0.535	0.521	0.483	0.428	0.337	0.456	0.451			C	0.033	0.033	0.033	0.034	0.034	0.034	0.034	0.034	0.037	0.037	0.042	0.046
D	0.539	0.53	0.518	0.512	0.516	0.543	0.49	0.466	0.414	0.404	0.423	0.414			D	0.033	0.033	0.034	0.034	0.033	0.033	0.033	0.034	0.034	0.037	0.04	0.047
E	0.482	0.465	0.469	0.464	0.465	0.45	0.44	0.422	0.402	0.402	0.415	0.353			E	0.033	0.033	0.034	0.033	0.033	0.033	0.033	0.034	0.036	0.037	0.041	0.045
F	0.107	0.17	0.114	0.204	0.266	0.261	0.286	0.282	0.231	0.181	0.14	0.072			F	0.033	0.033	0.033	0.034	0.034	0.034	0.034	0.034	0.035	0.037	0.04	0.047
G	0.031	0.032	0.032	0.033	0.033	0.048	0.044	0.041	0.035	0.036	0.04	0.046			G	0.033	0.033	0.033	0.033	0.033	0.033	0.034	0.034	0.035	0.037	0.04	0.045
H	0.031	0.031	0.035	0.034	0.032	0.051	0.051	0.034	0.037	0.036	0.04	0.046			H	0.033	0.033	0.033	0.033	0.032	0.032	0.032	0.033	0.034	0.037	0.041	0.045
Result for Luminescence 1
Barcode	Repeat	Loop no	Well scan x	Well scan y	Exc wl / filter	Ems wl	TRF Window	Analysis Parameter	Label-free Parameter
V-2020-01-15 07:05:50	1
	1	2	3	4	5	6	7	8	9	10	11	12
A	109628	85956	117533	113164	116536	117384	118817	110498	104486	98062	88729	41879
B	121058	119376	126844	124296	122665	119287	122331	115711	106133	99440	78511	35041
C	123770	122668	124731	127414	124845	128891	126142	120445	109150	82210	88336	47135
D	108056	116623	114988	114278	117036	133610	115141	112244	103237	95222	73656	43341
E	89131	87692	90842	90536	91949	92335	95886	94113	95841	79949	64532	52272
F	16221	27161	16816	36433	56720	56411	62573	58416	39367	23817	15475	3814
G	122	197	314	362	451	2926	674	1190	280	210	157	94
H	72	86	150	156	123	140	81	112	72	80	57	62
Measurement Information
Measurement Started		2020-01-15 07:05:50
Measurement Finished		2020-01-15 07:09:51
Measurement Signature		74cd81b4-1134-4ad6-a488-a5b27d5300ca
Barcode		V-2020-01-15 07:05:50
Instrument Information
Instrument Serial Number		1906201
Software Version		Kaleido 3.0.3067.117																						9	10	11	12
																								-	-	-	-
Protocol Information																								-	-	-	-
Protocol Name		A600 Lum10x T=0 Stu																						-	-	-	-
Protocol Signature		374a653c-8b56-42af-b30b-7088a1d507ff																						-	-	-	-
Protocol Owner		Admin																						-	-	-	-
Sequence Executed By		Plate																						-	-	-	-
																								-	-	-	-
Plate Type Information																								-	-	-	-
Plate Type Name		96 General
Plate Type Owner		PKI
Plate Type Date		2014-09-01
Plate Type Signature		f4e0f1ba-a07f-47cd-8e23-62211d9c87b4
Number of Rows		12
Number of Columns		8
Plate Height [mm]		14.35
Bottom Height [mm]		0
Bottom Thickness [mm]		0
Well Diameter (Bottom) [mm]		6.5
Well Shape (Bottom)		Round
Well Volume [µl]		300
Optical Index		1.58
Plate Type Coordinates [mm]
		X	Y
	Upper Left	14.38	11.24
	Upper Right	113.38	11.24
	Lower Left	14.38	74.24
	Lower Right	113.38	74.24
Platemap
	1	2	3	4	5	6	7	8	9	10	11	12
A	-	-	-	-	-	-	-	-	-	-	-	-
B	-	-	-	-	-	-	-	-	-	-	-	-
C	-	-	-	-	-	-	-	-	-	-	-	-
D	-	-	-	-	-	-	-	-	-	-	-	-
E	-	-	-	-	-	-	-	-	-	-	-	-
F	-	-	-	-	-	-	-	-	-	-	-	-
G	-	-	-	-	-	-	-	-	-	-	-	-
H	-	-	-	-	-	-	-	-	-	-	-	-
Measurement Sequence
Absorbance mono 1
Luminescence 1
Details of Measurement Sequence
Operation
Measurement Mode
Excitation Wavelength [nm]			Absorbance mono 1
Measurement Height [mm]			Single
Number of Flashes			600
			7.5
			50
Operation
Measurement Mode
Distance between Plate and Detector [mm]			Luminescence 1
Measurement Time [s]			Single
			0.1
Post Processing Sequence			1
EXPORT
Export Format
Format Options
Export Path			CSV_PLATE
File Name			Standard
			C:\Users\MMD-User\Desktop\Users\Stu folder
Comments:			200113 Holo Plate T=ON [ProtocolName] [MeasurementDate]
Time	Author
2020-01-15 07:05:50	Admin
2020-01-15 07:05:50	Admin	Analysis Result	Message
Condensation prevention for sealed plates is deactivated.			Measurement started.
2020-01-15 07:05:50	Admin		Temperature control activated by settings. Target: 37 °C
2020-01-15 07:07:19	Admin
			Status of temperature control: Regulating
Exported with Kaleido 3.0.3067.117			Status of temperature control: Ready

## Sheet: 200114 - Native
EnSight Results from															EnSight Results from
Protocol Name	A600 Lum T=0 Stu														Protocol Name	A600 Lum T=0 Stu
Measurement Date	2020-01-16 07:26:32														Measurement Date	2020-01-15 14:30:11
Result for Absorbance mono 1															Result for Absorbance mono 1
Barcode	Repeat	Loop no	Well scan x	Well scan y	Exc wl / filter	Ems wl	TRF Window	Analysis Parameter	Label-free Parameter						Barcode	Repeat	Loop no	Well scan x	Well scan y	Exc wl / filter	Ems wl	TRF Window	Analysis Parameter	Label-free Parameter
V-2020-01-16 07:26:32	1														V-2020-01-15 14:30:11	1
	1	2	3	4	5	6	7	8	9	10	11	12				1	2	3	4	5	6	7	8	9	10	11	12
H	0.53	0.526	0.522	0.794	0.494	0.476	0.344	0.105	0.087	0.082	0.083	0.089			A	0.032	0.032	0.032	0.033	0.032	0.032	0.032	0.033	0.033	0.033	0.034	0.036
G	0.547	0.529	0.525	0.549	0.523	0.451	0.307	0.105	0.084	0.077	0.076	0.08			B	0.032	0.032	0.032	0.033	0.032	0.033	0.034	0.039	0.033	0.035	0.035	0.035
F	0.537	0.526	0.528	0.537	0.53	0.468	0.35	0.1	0.084	0.076	0.078	0.08			C	0.032	0.032	0.033	0.033	0.033	0.033	0.033	0.033	0.034	0.034	0.034	0.038
E	0.53	0.515	0.52	0.52	0.514	0.47	0.36	0.104	0.079	0.07	0.068	0.071			D	0.032	0.033	0.034	0.036	0.032	0.031	0.032	0.033	0.033	0.034	0.035	0.039
D	0.488	0.486	0.488	0.485	0.479	0.405	0.28	0.069	0.057	0.058	0.041	0.044			E	0.032	0.033	0.033	0.033	0.033	0.032	0.032	0.033	0.033	0.034	0.035	0.038
C	0.039	0.308	0.268	0.056	0.287	0.152	0.151	0.037	0.034	0.035	0.035	0.036			F	0.032	0.032	0.033	0.033	0.033	0.033	0.033	0.033	0.033	0.034	0.035	0.04
B	0.033	0.035	0.034	0.034	0.033	0.033	0.033	0.034	0.036	0.036	0.039	0.037			G	0.032	0.032	0.032	0.033	0.032	0.033	0.032	0.034	0.033	0.033	0.034	0.036
A	0.056	0.034	0.038	0.033	0.032	0.033	0.033	0.033	0.034	0.035	0.044	0.049			H	0.031	0.031	0.032	0.032	0.031	0.032	0.032	0.032	0.033	0.033	0.035	0.036
Result for Luminescence 1															Result for Luminescence 1
Barcode	Repeat	Loop no	Well scan x	Well scan y	Exc wl / filter	Ems wl	TRF Window	Analysis Parameter	Label-free Parameter						Barcode	Repeat	Loop no	Well scan x	Well scan y	Exc wl / filter	Ems wl	TRF Window	Analysis Parameter	Label-free Parameter
V-2020-01-16 07:26:32	1														V-2020-01-15 14:30:11	1
	1	2	3	4	5	6	7	8	9	10	11	12				1	2	3	4	5	6	7	8	9	10	11	12
A	85796	81099	79097	119243	72182	64916	48762	8891	3065	1525	1363	1770			A	135	137	163	176	144	134	134	155	137	128	140	125
B	83353	79987	78804	80768	74144	58404	48270	8722	3338	1892	1968	2398			B	136	137	141	148	139	128	140	128	138	133	139	112
C	83308	79686	78431	78423	74662	61766	48342	10467	3936	2166	1945	7746			C	129	137	144	125	133	116	137	130	135	142	113	137
D	78438	75373	77615	77390	74515	63421	48680	11768	4690	2411	2439	12688			D	125	118	125	135	138	126	140	116	137	125	138	140
E	71379	67961	68284	67803	67558	47281	54413	6028	3089	2717	1511	2630			E	138	136	137	127	130	153	128	126	133	118	120	122
F	867	60899	51522	3383	57178	21760	21038	156	74	95	63	44			F	125	130	128	121	143	129	113	136	114	139	119	144
G	107	204	250	185	170	162	137	152	53	48	49	54			G	121	128	114	147	143	118	139	131	125	138	132	128
H	50	48	74	63	54	62	54	53	38	29	36	38			H	130	124	133	145	117	131	135	135	116	123	119	122
Measurement Information															Measurement Information
Measurement Started		2020-01-16 07:26:32													Measurement Started		2020-01-15 14:30:11
Measurement Finished		2020-01-16 07:30:34													Measurement Finished		2020-01-15 14:34:13
Measurement Signature		3204396b-4474-4b73-ba76-68a83c419c2b													Measurement Signature		de8de7e0-a0ed-4d3f-946d-056f5e1c5d9c
Barcode		V-2020-01-16 07:26:32													Barcode		V-2020-01-15 14:30:11
Instrument Information															Instrument Information
Instrument Serial Number		1906201													Instrument Serial Number		1906201
Software Version		Kaleido 3.0.3067.117													Software Version		Kaleido 3.0.3067.117
Protocol Information															Protocol Information
Protocol Name		A600 Lum T=0 Stu													Protocol Name		A600 Lum T=0 Stu
Protocol Signature		d6d04dfc-f18f-4b8e-9d22-7dd2547c19f0													Protocol Signature		b51ef821-b972-4a74-9c3d-584f680c28b7
Protocol Owner		Admin													Protocol Owner		Admin
Sequence Executed By		Plate													Sequence Executed By		Plate
Plate Type Information															Plate Type Information
Plate Type Name		96 General													Plate Type Name		96 General
Plate Type Owner		PKI													Plate Type Owner		PKI
Plate Type Date		2014-09-01													Plate Type Date		2014-09-01
Plate Type Signature		f4e0f1ba-a07f-47cd-8e23-62211d9c87b4													Plate Type Signature		f4e0f1ba-a07f-47cd-8e23-62211d9c87b4
Number of Rows		12													Number of Rows		12
Number of Columns		8													Number of Columns		8
Plate Height [mm]		14.35													Plate Height [mm]		14.35
Bottom Height [mm]		0													Bottom Height [mm]		0
Bottom Thickness [mm]		0													Bottom Thickness [mm]		0
Well Diameter (Bottom) [mm]		6.5													Well Diameter (Bottom) [mm]		6.5
Well Shape (Bottom)		Round													Well Shape (Bottom)		Round
Well Volume [µl]		300													Well Volume [µl]		300
Optical Index		1.58													Optical Index		1.58
Plate Type Coordinates [mm]															Plate Type Coordinates [mm]
		X	Y														X	Y
	Upper Left	14.38	11.24													Upper Left	14.38	11.24
	Upper Right	113.38	11.24													Upper Right	113.38	11.24
	Lower Left	14.38	74.24													Lower Left	14.38	74.24
	Lower Right	113.38	74.24													Lower Right	113.38	74.24
Platemap															Platemap
	1	2	3	4	5	6	7	8	9	10	11	12				1	2	3	4	5	6	7	8	9	10	11	12
A	-	-	-	-	-	-	-	-	-	-	-	-			A	-	-	-	-	-	-	-	-	-	-	-	-
B	-	-	-	-	-	-	-	-	-	-	-	-			B	-	-	-	-	-	-	-	-	-	-	-	-
C	-	-	-	-	-	-	-	-	-	-	-	-			C	-	-	-	-	-	-	-	-	-	-	-	-
D	-	-	-	-	-	-	-	-	-	-	-	-			D	-	-	-	-	-	-	-	-	-	-	-	-
E	-	-	-	-	-	-	-	-	-	-	-	-			E	-	-	-	-	-	-	-	-	-	-	-	-
F	-	-	-	-	-	-	-	-	-	-	-	-			F	-	-	-	-	-	-	-	-	-	-	-	-
G	-	-	-	-	-	-	-	-	-	-	-	-			G	-	-	-	-	-	-	-	-	-	-	-	-
H	-	-	-	-	-	-	-	-	-	-	-	-			H	-	-	-	-	-	-	-	-	-	-	-	-
Measurement Sequence															Measurement Sequence
Absorbance mono 1															Absorbance mono 1
Luminescence 1															Luminescence 1
Details of Measurement Sequence															Details of Measurement Sequence
Operation			Absorbance mono 1												Operation			Absorbance mono 1
Measurement Mode			Single												Measurement Mode			Single
Excitation Wavelength [nm]			600												Excitation Wavelength [nm]			600
Measurement Height [mm]			7.5												Measurement Height [mm]			7.5
Number of Flashes			50												Number of Flashes			50
Operation			Luminescence 1												Operation			Luminescence 1
Measurement Mode			Single												Measurement Mode			Single
Distance between Plate and Detector [mm]			0.1												Distance between Plate and Detector [mm]			0.1
Measurement Time [s]			1												Measurement Time [s]			1
Post Processing Sequence															Post Processing Sequence
EXPORT															EXPORT
Export Format			CSV_PLATE												Export Format			CSV_PLATE
Format Options			Standard												Format Options			Standard
Export Path			C:\Users\MMD-User\Desktop\Users\Stu folder												Export Path			C:\Users\MMD-User\Desktop\Users\Stu folder
File Name			200114 Native T=ON [ProtocolName] [MeasurementDate]												File Name			200114 Native Plate T=0 [ProtocolName] [MeasurementDate]
Comments:															Comments:
Time	Author	Analysis Result	Message												Time	Author	Analysis Result	Message
2020-01-16 07:26:32	Admin		Measurement started.												2020-01-15 14:30:11	Admin		Measurement started.
2020-01-16 07:26:32	Admin		Temperature control activated by settings. Target: 37 °C
Condensation prevention for sealed plates is deactivated.															Exported with Kaleido 3.0.3067.117
2020-01-16 07:26:32	Admin		Status of temperature control: Start-up (heating)
2020-01-16 07:27:07	Admin		Status of temperature control: Regulating
Exported with Kaleido 3.0.3067.117

[truncated: 2 more sheets: 200114 - Mixed, 200114 - Holo]
